# Supplementary material for: Lung function benefits of traditional Chinese medicine Qiju granules against fine particulate air pollution exposure: a randomized controlled trial
Source: Front Med (Lausanne). 2024 Apr 29;11:1370657. doi: 10.3389/fmed.2024.1370657 (PMC11089203; doi:10.3389/fmed.2024.1370657)
Supplement: Supplementary file 1 [file Data_Sheet_1.ZIP]

Archive with 3 entries (2 files):
- data/PM exposure data.xlsx
- data/results data.xlsx
- data/
