# Supplementary material for: Lung function benefits of traditional Chinese medicine Qiju granules against fine particulate air pollution exposure: a randomized controlled trial
Source: Front Med (Lausanne). 2024 Apr 29;11:1370657. doi: 10.3389/fmed.2024.1370657 (PMC11089203; doi:10.3389/fmed.2024.1370657)
Supplement: Supplementary file 1 [file Data_Sheet_1.ZIP › data/PM exposure data.xlsx]

## Sheet: PM EXP calibration20
time	Treat																				Control																				HangZhou Monitoring Site
	P03	P04	P09	P11	P12	P16	P18	P21	P22	P24	P30	P31	P33	P35	P38	P40	P43	P44	P47	P49	P05	P06	P07	P08	P10	P13	P14	P15	P19	P20	P23	P25	P26	P29	P34	P36	P37	P41	P45	P48
day1	151.42	151.42	120.733	120.733	182.22	182.22	123.88	123.88	123.88	121.587	121.587	121.587	100.753	75.1467	103.48	103.48	75.1467	75.1467	142.567	142.567	124.247	151.42	151.42	120.733	120.733	182.22	182.22	123.88	91.1733	151.42	121.587	121.587	121.587	75.1467	75.1467	103.48	103.48	142.567	142.567	142.567	104
day2	149.411	149.411	124.344	124.344	124.278	124.278	135.944	135.944	135.944	64.8611	111.95	111.95	88.8889	119.433	114.189	114.189	119.433	119.433	126.572	126.572	99.3889	149.411	149.411	124.344	124.344	124.278	124.278	135.944	152.567	149.411	111.95	111.95	111.95	119.433	119.433	114.189	114.189	126.572	126.572	126.572	90
day3	66.09	66.09	66.09	66.09	66.09	66.09	66.09	66.09	66.09	66.09	66.09	66.09	66.09	66.09	66.09	66.09	66.09	66.09	66.09	66.09	66.09	66.09	66.09	66.09	66.09	66.09	66.09	66.09	66.09	66.09	66.09	66.09	66.09	66.09	66.09	66.09	66.09	66.09	66.09	66.09	44
day4	17.82	17.82	14.88	14.88	21.57	21.57	13.03	13.03	13.03	16.91	16.16	16.16	26.92	17.52	17.29	17.29	17.52	17.52	18.25	18.25	13.97	17.82	17.82	14.88	14.88	21.57	21.57	13.03	14.96	17.82	16.16	16.16	16.16	17.52	17.52	17.29	17.29	18.25	18.25	18.25	19
day5	37.62	37.62	38.4	38.4	46.3	46.3	34.02	34.02	34.02	29.96	33.39	33.39	37.98	33.54	40.95	40.95	33.54	33.54	31.66	31.66	39.67	37.62	37.62	38.4	38.4	46.3	46.3	34.02	37.21	37.62	33.39	33.39	33.39	33.54	33.54	40.95	40.95	31.66	31.66	31.66	19
day6	26.93	26.93	23.84	23.84	24.62	24.62	14.37	14.37	14.37	18.7	21.05	21.05	20.62	19.88	22.18	22.18	19.88	19.88	17.47	17.47	24.76	26.93	26.93	23.84	23.84	24.62	24.62	14.37	15.76	26.93	21.05	21.05	21.05	19.88	19.88	22.18	22.18	17.47	17.47	17.47	14
7th day	30.42	30.42	36.62	36.62	43.05	43.05	24	24	24	31.3	25.9	25.9	32.57	32.54	32.12	32.12	32.54	32.54	25.09	25.09	31.21	30.42	30.42	36.62	36.62	43.05	43.05	24	16.42	30.42	25.9	25.9	25.9	32.54	32.54	32.12	32.12	25.09	25.09	25.09	20
day8	34.94	34.94	35.28	35.28	50.97	50.97	28.49	28.49	28.49	32.89	37.07	37.07	44.43	24	44.11	44.11	24	24	32.62	32.62	15.07	34.94	34.94	35.28	35.28	50.97	50.97	28.49	34.94	34.94	37.07	37.07	37.07	24	24	44.11	44.11	32.62	32.62	32.62	26
day9	49.54	49.54	35.04	35.04	57.04	57.04	28.49	28.49	28.49	46.95	40.87	40.87	46.49	44.81	35.11	35.11	44.81	44.81	30.44	30.44	40.78	49.54	49.54	35.04	35.04	57.04	57.04	28.49	24.39	49.54	40.87	40.87	40.87	44.81	44.81	35.11	35.11	30.44	30.44	30.44	29
day10	23.98	23.98	23.29	23.29	27.44	27.44	19.18	19.18	19.18	27.95	23.98	23.98	22.77	23.98	19.17	19.17	23.98	23.98	22.72	22.72	34.61	23.98	23.98	23.29	23.29	27.44	27.44	19.18	15.24	23.98	23.98	23.98	23.98	23.98	23.98	19.17	19.17	22.72	22.72	22.72	17
day11	11.47	11.47	10.47	10.47	12.33	12.33	5.52	5.52	5.52	8.16	7.09	7.09	10.89	22.59	9.59	9.59	22.59	22.59	10.36	10.36	8.28	11.47	11.47	10.47	10.47	12.33	12.33	5.52	5.66	11.47	7.09	7.09	7.09	22.59	22.59	9.59	9.59	10.36	10.36	10.36	13
day12	98.28	98.28	84.64	84.64	134.67	134.67	57.91	57.91	57.91	80.22	85.77	85.77	83.52	74.36	97.3	97.3	74.36	74.36	88.38	88.38	91.85	98.28	98.28	84.64	84.64	134.67	134.67	57.91	66.14	98.28	85.77	85.77	85.77	74.36	74.36	97.3	97.3	88.38	88.38	88.38	84
day13	135.79	135.79	123.17	123.17	195.54	195.54	135.79	135.79	135.79	111.3	129	129	135.1	130.57	122.52	122.52	130.57	130.57	131.75	131.75	175.77	135.79	135.79	123.17	123.17	195.54	195.54	135.79	88.04	135.79	129	129	129	130.57	130.57	122.52	122.52	131.75	131.75	131.75	117
14th day	80.57	80.57	99.11	99.11	108.47	108.47	73.27	73.27	73.27	73.46	91.21	91.21	118.77	90.28	102.13	102.13	90.28	90.28	81.83	81.83	130.25	80.57	80.57	99.11	99.11	108.47	108.47	73.27	77.81	80.57	91.21	91.21	91.21	90.28	90.28	102.13	102.13	81.83	81.83	81.83	104
day15	70.62	70.62	94.7	94.7	105.12	105.12	99.89	99.89	99.89	83.61	99.37	99.37	133.91	99.89	92.73	92.73	99.89	99.89	99.89	99.89	114.62	70.62	70.62	94.7	94.7	105.12	105.12	99.89	99.89	70.62	99.37	99.37	99.37	99.89	99.89	92.73	92.73	99.89	99.89	99.89	83
day16	46.07	46.07	43.34	43.34	67.83	67.83	49.49	49.49	49.49	37.96	63.19	63.19	209.57	48.03	51.83	51.83	48.03	48.03	42.86	42.86	46.79	46.07	46.07	43.34	43.34	67.83	67.83	49.49	63.19	46.07	63.19	63.19	63.19	48.03	48.03	51.83	51.83	42.86	42.86	42.86	40
day17	72.36	72.36	58.33	58.33	81.41	81.41	63.73	63.73	63.73	66.38	71.69	71.69	66.42	73.73	71.27	71.27	73.73	73.73	75.55	75.55	75.55	72.36	72.36	58.33	58.33	81.41	81.41	63.73	134.41	72.36	71.69	71.69	71.69	73.73	73.73	71.27	71.27	75.55	75.55	75.55	58
day18	55.02	55.02	61.47	61.47	85.69	85.69	43.4	43.4	43.4	77.02	58.76	58.76	4.39	31.97	62.38	62.38	31.97	31.97	59.67	59.67	55.02	55.02	55.02	61.47	61.47	85.69	85.69	43.4	57.13	55.02	58.76	58.76	58.76	31.97	31.97	62.38	62.38	59.67	59.67	59.67	57
day19	58.31	58.31	58.56	58.56	62.85	62.85	55.12	55.12	55.12	49.8	76.31	76.31	58.71	76.31	62.73	62.73	76.31	76.31	60.74	60.74	66.79	58.31	58.31	58.56	58.56	62.85	62.85	55.12	56.8	58.31	76.31	76.31	76.31	76.31	76.31	62.73	62.73	60.74	60.74	60.74	56
day20	102.28	102.28	98.07	98.07	95.21	95.21	79.77	79.77	79.77	67.21	93.93	93.93	89.98	78.82	86.96	86.96	78.82	78.82	88.63	88.63	93.64	102.28	102.28	98.07	98.07	95.21	95.21	79.77	85.65	102.28	93.93	93.93	93.93	78.82	78.82	86.96	86.96	88.63	88.63	88.63	75
21th day	141.96	141.96	141.79	141.79	67.09	67.09	112.46	112.46	112.46	137.22	126.81	126.81	133.48	105.37	144.68	144.68	105.37	105.37	115.21	115.21	122.58	141.96	141.96	141.79	141.79	67.09	67.09	112.46	126.67	141.96	126.81	126.81	126.81	105.37	105.37	144.68	144.68	115.21	115.21	115.21	73
day22	45.17	45.17	42.78	42.78	46.44	46.44	26.17	26.17	26.17	43.06	64.32	64.32	48.11	28.46	31.82	31.82	28.46	28.46	63.59	63.59	45.5	45.17	45.17	42.78	42.78	46.44	46.44	26.17	31.43	45.17	64.32	64.32	64.32	28.46	28.46	31.82	31.82	63.59	63.59	63.59	28
day23	87.96	87.96	85.12	85.12	92.21	92.21	63.4	63.4	63.4	53.56	73.99	73.99	87.1	58.26	66.64	66.64	58.26	58.26	69.4	69.4	74.86	87.96	87.96	85.12	85.12	92.21	92.21	63.4	76.32	87.96	73.99	73.99	73.99	58.26	58.26	66.64	66.64	69.4	69.4	69.4	58
day24	82.55	82.55	79.17	79.17	83.56	83.56	91.22	91.22	91.22	62.34	87.79	87.79	78.8	82.99	35.04	35.04	82.99	82.99	71.27	71.27	68.58	82.55	82.55	79.17	79.17	83.56	83.56	91.22	29.34	82.55	87.79	87.79	87.79	82.99	82.99	35.04	35.04	71.27	71.27	71.27	60
day25	60.21	60.21	76.47	76.47	74.69	74.69	62.35	62.35	62.35	57.58	33.57	33.57	63.67	72.75	60.63	60.63	72.75	72.75	62.71	62.71	85.47	60.21	60.21	76.47	76.47	74.69	74.69	62.35	16.45	60.21	33.57	33.57	33.57	72.75	72.75	60.63	60.63	62.71	62.71	62.71	42
day26	37.15	37.15	21.68	21.68	14.59	14.59	33.9	33.9	33.9	23.35	52.57	52.57	34.32	30.88	30.66	30.66	30.88	30.88	25.4	25.4	22.26	37.15	37.15	21.68	21.68	14.59	14.59	33.9	29.7	37.15	52.57	52.57	52.57	30.88	30.88	30.66	30.66	25.4	25.4	25.4	28
day27	39.22	39.22	40.85	40.85	139.4	139.4	30.69	30.69	30.69	45.74	45.74	45.74	31.65	18.93	45.74	45.74	18.93	18.93	29.36	29.36	45.74	39.22	39.22	40.85	40.85	139.4	139.4	30.69	35.8	39.22	45.74	45.74	45.74	18.93	18.93	45.74	45.74	29.36	29.36	29.36	17
28th day	65.62	65.62	55.71	55.71	156.36	156.36	63.96	63.96	63.96	36.26	75.58	75.58	75.58	75.58	75.58	75.58	75.58	75.58	75.58	75.58	75.58	65.62	65.62	55.71	55.71	156.36	156.36	63.96	75.58	65.62	75.58	75.58	75.58	75.58	75.58	75.58	75.58	75.58	75.58	75.58	33
