# Supplementary material for: Lung function benefits of traditional Chinese medicine Qiju granules against fine particulate air pollution exposure: a randomized controlled trial
Source: Front Med (Lausanne). 2024 Apr 29;11:1370657. doi: 10.3389/fmed.2024.1370657 (PMC11089203; doi:10.3389/fmed.2024.1370657)
Supplement: Supplementary file 1 [file Data_Sheet_1.ZIP › data/results data.xlsx]

## Sheet: data
group	sex	race	age	follow time	height	weight	bmi	heartrate	respiration rate	systolic	diastolic	FVCP	FEV1.0P	PEFP	MMEFP	FEF25P	FEF50P	FEF75P	WBC	RBC	HGB	PLT	NEUT	LYMPH	MONO	EO	BASO	TBL	TP	ALT	AST	ALP	UA	CR	urea	PH	SG	lag0week	lag1week	lag01week
2	1	1	19	1	177	77	24.5779	61	12	110	90	118.625	89.9103	58.7755	62.8774	59.7222	56.044	66.3957	5.5	4.97	153	240	3.11	1.95	0.31	0.1	0.02	13.6	69.3	30	18	76	474	57	4.43	6	1.02
2	1	1	19	1	171	67	22.913	56		120	70	109.524	100.226	71.9958	97.4775	74.7059	97.1292	92.5824	7.3	5.49	153	320	4.1	2.44	0.34	0.37	0.03	8	70.3	27	22	125	522	80	5.16	6	1.025
2	1	1	20	1	170	63.1	21.8339	80	14	110	88	112.037	99.5227	96.162	82.3853	106.213	81.8182	59.1549	6.2	5.21	156	281	3.48	2.19	0.33	0.13	0.03	14.5	70.6	15	16	91	307	72	5.07	6	1.015
2	1	1	19	1	176	69	22.2753	84	14	110	88	103.786	102.709	75.8727	116.221	79.5349	109.764	131.793	4.8	5.03	162	154	3.04	1.39	0.29	0.03	0.02	11.8	66.2	14	18	91	381	64	4.31	6	1.02
2	1	1	19	1	173	64.8	21.6512	64	16	120	70	134.921	103.241		65.5856	66.9412	60.6061	62.6374	4.7	5.05	152	196	2.94	1.53	0.22	0.03	0.02	17.5	72.6	19	17	101	410	68	5.6	6.5	1.02
2	1	1	20	1	170	66.5	23.0104		16	119	82	92.1296	90.2148	68.2303	95.5963	76.2246	95.6169	84.507	7.6	5.82	172	232	4.61	2.55	0.37	0.05	0.03	9.4	77.7	37	20	92	456	92	5.45	6.5	1.02
2	1	1	19	1	173	63.5	21.2169	84	14	114	80	104.328	101.865	91.3089	111.978	101.769	108.654	99.7222	4.9	4.97	164	278	3.06	1.53	0.25	0.05	0.01	14.8	72.7	14	16	94	360	69	4.69	6	1.02
2	1	1	21	1	182	68.7	20.7402	67	14	96	62	123.261	101.313		78.5461	90.5467	75.1553	67.663	6.1	5.26	155	312	3.91	1.81	0.31	0.09	0.02	14.5	73.4	17	17	113	410	75	6.92	6	1.02
2	1	1	20	1	165	65.2	23.9486	64		116	70	104.796	92.2111	70.452	72.0755	76.1322	73	60.7558	7.3	4.63	139	277	7.84	2	0.33	0.09	0.02	14.1	70.6	10	16	62	399	92	9.27	6.5	1.02
2	2	1	19	1	158	50	20.0288	62	20	94	70	120.513	109.236	113.643	114.354	119.205	110.973	81.8792	5.5	4.08	128	350	3.52	1.59	0.31	0.02	0.01	15.8	72.4	8	14	74	213	54	3.86	7	1.005
2	2	1	20	1	160	46.8	18.2813	59	20	104	62	99.3671	89.0282	88.0551	81.9477	92.4466	79.7131	60.6667	6.5	7.3	133	135	4.49	1.59	0.21	0.2	0.01	4.8	75.5	8	16	57	293	55	4.36	6	1.02
2	2	1	20	1	160	44.7	17.4609	66	14	162	98	101.587	87.3817	85.7143	102.638	88.7974	97.1134	82.7703	6.3	4.44	135	338	4.28	1.54	0.32	0.08	0.03	9.4	73.2	7	15	77	307	49	3.26	6	1.025
2	2	1	21	1	160	50.6	19.7656	96	20	118	82	105.714	103.155	113.057	120.384	118.122	111.959	109.797	6.3	4.32	128	297	4.8	1.14	0.36	0.02	0.02	8.4	72.4	7	17	78	291	60	3.54	6	1.02
2	2	1	22	1	160	54.2	21.1719	60	20	108	70	110.863	100.637	104.314	107.73	111.405	111.387	75.0853	4.4	4.35	130	201	2.84	1.43	0.09	0.05	0.01	8.9	70	44	30	77	348	52	2.94	6	1.025
2	2	1	21	1	158	45.6	18.2663	69	18	106	78	109.646	102.572	123.603	111.594	119.767	118.333	74.1497	4.4	4.82	144	162	2.47	1.69	0.22	0.04	0.02	12.1	66.5	33	30	60	302	54	3.03	6	1.025
2	2	1	21	1	155	42.2	17.565	81	18	105	70	98.3607	94.7195	93.207	99.7555	89.0572	89.852	99.6575	5.2	4.63	137	226	3.13	1.74	0.24	0.09	0.01	12.8	72.2	9	16	60	223	64	3.69	5.5	1.025
2	2	1	21	1	163	54.7	20.5879	73	14	102	70	115.312	111.077	122.81	132.151	131.382	123.935	110.368	5	4.57	136	261	2.68	1.93	0.28	0.11	0.03	20.2	72.5	8	13	88	242	58	3.87	6	1.025
2	2	1	20	1	165	57	20.9366	54	11	110	70	108.589	100	104.769	107.209	111.075	103.6	89.8026	6	5.1	142	251	3.32	2.29	0.26	0.12	0.02	11	72.7	12	18	60	347	63	3.68	7	1.015
2	2	1	20	1	150	42.4	18.8444	76	18	116	66	100	92.4915	97.731	78.4653	100.172	74.73	59.3103	9	4.02	131	210	7.35	1.24	0.31	0.06	0.01	10	70.7	11	16	49	222	45	3.99	6	1.025
2	2	1	20	1	160	56	21.875	78	14	114	70	108.861	101.881	112.711	107.601	113.957	105.943	78	6.5	4.54	139	318	4.19	2.05	0.84	0.03	0.01	11.5	72.5	16	16	76	270	53	4.34
1	1	1	19	1	170	58.5	20.2422	76	14	130	90	104.608	87.6777	70.6383	65.3916	77.9499	63.8126	50.5556	6.2	5.13	160	269	3.47	2.02	0.43	0.24	0.03	15.1	70.6	43	21	95	406	67	4.35	6	1.025
1	1	1	20	1	164	54	20.0773	88	18	103	70	94.7115	93.7186	97.0133	83.3021	93.75	76.7055	77.8098	7.7	5.5	168	312	5.38	1.8	0.39	0.11	0.02	10.1	74.1	17	19	102	419	71	4.9	6	1.02
1	1	1	20	1	172.5	69.4	23.3228	61	18	110	74	117.995	105.594		95.4628		90.5449	72.7778	9.1	5.21	159	202	6.12	2.53	0.4	0.05	0.02	9.7	66.5	27	20	80	342	75	4.89	6	1.02
1	1	1	19	1	176	67.1	21.6619	77	14	114	72	118.931	103.16	62.115	91.2656	67.4419	87.4016	88.3152	4.3	4.58	151	231	2.61	1.27	1.21	0.15	0.04	17.2	68.2	10	16	84	378	64	3.82	6	1.025
1	1	1	19	1	173	52.6	17.5749	87	14	124	78	116.892	112.615	86.6044	101.616	88.7456	95.7075	99.1781	6.1	4.95	160	233	4.24	1.34	0.45	0.05	0.01	15.7	70.8	12	19	96	325	61	4.66	6	1.03
1	1	1	22	1	169.5	69.2	24.0861	68	18	100	76	119.104	108.845	77.2727	90.0563	85.628	84.8185	86.3768	5.3	4.96	155	228	2.83	2.16	0.21	0.04	0.01	17.7	66.9	10	16	62	418	82	5.8	6	1.025
1	1	1	21	1	172	62.7	21.1939	67	16	108	66	113.793	102.844	87.0116	87.3162	94.0618	77.0227	72.3164	6.7	5.2	153	265	4.86	1.38	0.37	0.05	0.05	18.5	70.1	28	18	66	360	74	4.42	6	1.02
1	1	1	22	1	177	64.1	20.4603	71	22	112	86	80.4494	78.4404	64.6454	87.4545	70.6294	87.2611	81.5126	7.8	4.86	152	250	5.5	1.75	0.42	0.1	0.02	20.4	70.4	52	26	96	305	67	4.16	5.5	1.025
1	1	1	21	1	172	82.2	27.7853	80	16	118	78	98.8506	94.7867		131.985	106.294	143.689	106.78	7.2	5.74	168	284	5.53	1.3	0.27	0.04	0.02	13.4	73.7	37	21	112	445	61	5.08	6.5	1.02
1	1	1	21	1	165	60.5	22.2222	70	18	108	80	95.2038	86.4322	104.41	67.7358	84.9449	70	53.1977	5.8	5.37	163	247	3.88	1.48	0.38	0.07	0.03	15.9	70.7	28	23	74	322	75	4.96	6.5	1.015
1	2	1	19	1	170	59.8	20.692	65	16	104	72	109.524	105.78	100.581	138.584	106.289	120.312	159.871	4.6	4.08	123	201	3.18	1.15	0.19	0.1	0.01	13.9	73.6	9	18	53	310	64	3.36	6.5	1.015
1	2	1	21	1	159	47.8	18.9075	73	16	104	65	59.5432	98.4076	68.779	75	72.7273	68.7371	73.5593	6.2	4.86	143	333	3.95	1.91	0.25	0.04	0.02	10.9	76.3	18	19	93	195	46	5.01	7	1.02
1	2	1	20	1	158	47	18.8271	59	12	104	66	95.8199	95.4984	114.13	144.444	118.771	130.417	147.279	5.1	5.46	117	267	3.12	1.69	0.24	0.08	0.01	21.1	72.7	9	16	69	238	47	3.42	6	1.01
1	2	1	21	1	155	53.2	22.1436	62	18	110	78	123.607	111.881	115.166	109.78	117.003	105.497	99.3151	5.2	4.69	143	250	3.44	1.43	0.26	0.05	0.01	10	65.6	8	15	60	272	54	5.09	6	1.025
1	2	1	21	1	160	55.2	21.5625	68	14	110	70	122.222	104.416	86.1751	88.9688	89.1269	89.6907	62.8378	4.4	3.93	127	244	2.91	1.17	0.23	0.07	0.02	8.3	70.3	8	13	64	256	44	3.56	6	1.02
1	2	1	21	1	158	50.5	20.2291	62	16	110	68	103.215	101.929	103.416	105.314	109.801	95.8333	92.1769	4.6	4.29	136	177	2.87	1.42	0.22	0.04	0.01	13.3	75.1	10	15	75	288	55	4.13	6.5	1.005
1	2	1	20	1	161	49	18.9036	56	14	98	70	111.95	102.174	100.61	95.9811	96.5686	95.102	72.093	4.3	3.95	128	198	2.77	1.27	0.17	0.06	0.02	19.8	74.5	8	16	60	322	71	6.24	5.5	1.025
1	2	1	22	1	167	47	16.8525	63	22	110	80	107.339	100.904	78.1899	98.1221	82.5321	86.6	105.686										7.1	70.2	11	15	83	261	56	4.85	6	1.025
1	2	1	20	1	160	55.1	21.5234	78	18	96	78	111.392	101.881	126.34	110.214	128.079	112.295	75.3333	6.8	3.9	126	227	4.6	1.76	0.38	0.05	0.01	11.3	72.6	11	16	70	332	54	5.32	6	1.025
1	2	1	20	1	157	48.2	19.5545	74	18	102	78	115.484	102.251	96.4174	92.0673	100.998	92.2917	65.9933	4.1	4.09	126	181	2.54	1.26	0.24	0.03	0.01	9.7	65.2	8	14	51	288	49	2.91	6.5	1.015
2	1	1	19	2	177	77.8	24.8332	61	18	130	78	117.517	97.9821	96.3265	74.9556	100.579	72.5275	63.4146																				70.9443	77.2814	74.1129
2	1	1	19	2	171	68.3	23.3576	61		126	78	110.092	104.695	96.9345	100.363	95.7295	98.7138	95.2909																				70.9443	77.2814	74.1129
2	1	1	20	2	170	62.6	21.6609	72	18	126	84	108.565	93.3185	95.8422	86.055	99.5221	88.6364	68.4507																				62.0814	96.4214	79.2514
2	1	1	19	2	176	69	22.2753	81	16	116	78	103.803	103.645	79.8354	108.258	86.7133	93.8291	139.011																				58.7143		71.125
2	1	1	19	2	173	64.8	21.6512	76	18	112	68	132.426	106.481	93.6259	73.8739	65.6471	68.4211	74.4505																				58.7143	83.5357	71.125
2	1	1	20	2	170	68.3	23.6332	102	14	114	98	121.065	117.9		126.239		121.429	100.845																				83.78		91.7943
2	1	1	19	2	173	65.9	22.0188	76	14	122	86	114.579	106.527		122.686		122.115	95.8333																				83.78		91.7943
2	1	1	21	2	182	69	20.8308	71	18	110	76	125.217			87.5887	82.1185	88.1988	78.8043																				44.6029	80.26	62.4314
2	1	1	20	2	165	65.1	23.9118	76		115	60	101.439	91.206	78.9416	70.1887	74.541	68	59.8837																				62.0814	96.4214	79.2514
2	2	1	19	2	158	49.7	19.9087	66	14	102	70	59.6405	107.962	110.388	113.876	117.715	108.903	82.5503																				59.2843	78.0686	68.6764
2	2	1	20	2	160	47	18.3594	67	24	102	60	131.646	120.69	134.303	114.727	138.095	111.27	84																				59.2843	78.0686	68.6764
2	2	1	20	2	160	45.7	17.8516	70	18	104	66	99.3671	90.9091	94.0276	96.4371	100.821	96.7213	80																				59.2843	78.0686	68.6764
2	2	1	21	2	160	50.6	19.7656	89	16	120	82	135.238	126.498	136.252	120.144	136.903	110.103	115.54																				65.9957	70.7586	68.3771
2	2	1	22	2	160	55	21.4844	61	22	118	70	108.946	99.6815	107.55	107.971	115.207	111.387	73.0375																				58.6557	71.0386	64.8471
2	2	1	21	2	158	46.9	18.7871	68	20	118	88	104.823	100.322	114.596	116.908	118.272	123.125	81.9728																				58.6557	71.0386	64.8471
2	2	1	21	2	155	42.7	17.7732	87	16	102	70	93.7705	86.1386	76.7773	76.2836	76.5993	72.8814	70.2055																				61.4186	77.0557	69.2371
2	2	1	21	2	163	54.8	20.6255	66	14	104	56	144.062	134.462	133.082	124.586	130.244	107.505	111.371																				58.6557	71.0386	64.8471
2	2	1	20	2	165.5	5	1.8255	63	14	106	74	97.546	87.3874	97.1684	102.558	103.531	97	80.9211																				56.8714	85.7486	71.31
2	2	1	20	2	150	42	18.6667	79	18	106	66	103.378	97.2696	96.9206	88.6139	102.749	85.0972	65.8621																				56.8714	85.7486	71.31
2	2	1	20	2	160	56.7	22.1484	79	16	104	54	111.392	94.9843	98.928	85.9857	96.0591	81.9672	63																				56.8714	85.7486	71.31
1	1	1	19	2	170	58.9	20.3806	80	14	126	80	105.069	88.1517	75.7447	65.7407	83.671	62.8433	49.4444																				70.9443	77.2814	74.1129
1	1	1	20	2	164	54	20.0773	80	18	104	78	92.7885	93.2161	92.3673	86.1163	94.4853	78.3694	78.3862																				62.0814	96.4214	79.2514
1	1	1	20	2	172.5	68.9	23.1548	61	20	118	74	116.247	105.399		94.5055		85.0242	73.2394																				62.0814	96.4214	79.2514
1	1	1	19	2	176	66	21.3068	65	12	124	90	155.143	130.685	118.258	122.566	125.688	115.312	95.9119																				58.7143	83.5357	71.125
1	1	1	19	2	173	52.9	17.6752	76	14	124	74	114.059	110.185	85.371	100.721	90.5882	95.5343	101.923																				58.7143	83.5357	71.125
1	1	1	22	2	169.5	68.3	23.7729	74	20	118	74	114.118	102.689	67.6375	83.7079	69.759	81.5486	81.7919																				49.8071	83.1471	66.4771
1	1	1	21	2	172	63.1	21.3291	71	20	114	70	109.655	102.607	85.0053	88.7868	93.4679	89.8058	77.9661																				49.8071	83.1471	66.4771
1	1	1	22	2	177	65.1	20.7795	66	18	116	80	84.0449	79.8165	55.9096	79.4545	63.0536	68.949	84.8739																				49.8071	83.1471	66.4771
1	1	1	21	2	172	82	27.7177	83	16	140	105	97.4713	93.3649		121.875		135.922	86.1582																				54.4186	66.0129	60.2157
1	1	1	21	2	165	62.3	22.8834	76	16	116	76	125.42	114.322		96.4151		91.1667	72.6744																				44.6029	80.26	62.4314
1	2	1	19	2	169	60	21.0077	66	18	110	60	99.7024	96.8208	94.3396	114.384	93.0818	99.0234	137.864																				59.2843	78.0686	68.6764
1	2	1	21	2	159	49	19.3821	72	14	110	64	112.862	105.145	88.5093	98.5507	94.5183	93.9583	87.0748																				59.2843	78.0686	68.6764
1	2	1	20	2	158	46.7	18.7069	71	24	112	68	125.724	123.151	142.391	171.256	150.166	153.542	173.81																				59.2843	78.0686	68.6764
1	2	1	21	2	155	52.7	21.9355	60	24	112	76	115.41	102.64	84.2022	92.4205	88.2155	91.5433	71.2329																				61.4186	77.0557	69.2371
1	2	1	21	2	160	55.5	21.6797	70	22	116	70	117.778	100	54.0707	83.9329	80.3954	86.5979	60.8108																				61.4186	77.0557	69.2371
1	2	1	21	2	158	51.1	20.4695	74	14	118	72	99.0354	98.0707	92.0807	97.8261	98.1728	96.4583	85.3741																				61.4186	77.0557	69.2371
1	2	1	20	2	161	51.1	19.7137	80	18	112	72	159.119	145.031		157.447	153.758	143.673	139.867																				58.6557	71.0386	64.8471
1	2	1	22	2	167	48	17.2111	78	14	102	70			130.564	93.1925	137.179	135																					58.6557	71.0386	64.8471
1	2	1	20	2	160	55	21.4844	76	16	100	60	110.76	105.016	122.358	121.378		120.082	92.3333																				56.8714	85.7486	71.31
1	2	1	20	2	157	48	19.4734	77	18	102	70	116.452	106.752	93.9252	95.9135	97.005	90.8333	82.8283																				56.8714	85.7486	71.31
2	1	1	19	3	177	76	24.2587	63	16	116	70	118.403	100.224	85.6122	78.2374	89.9306	71.0974	66.6667	6.34	4.77	148	231	3.49	2.35	0.36	0.11	0.03	13.5	67.7	35	20	75	540	65	5.66	5.5	1.025	59.7129	82.1414	70.9271
2	1	1	19	3	171	70.1	23.9732	56		120	78	105.963	98.3568	84.1438	88.7477	93.2384	88.746	77.8393	7.47	5.22	146	268	3.55	3	0.45	0.4	0.07	7.8	68.1	33	23	127	446	83	4.33	5.5	1.025	59.7129	82.1414	70.9271
2	1	1	20	3	170	61.9	21.4187	76	14	108	78	105.324	95.7041	83.1557	85.3211	90.3226	90.7468	68.7324	5.42	4.83	145	299	3.1	1.83	0.28	0.17	0.04	16.4	69.9	15	16	90	412	76	5.16	6	1.025	59.6971	78.0886	68.8929
2	1	1	19	3	176	69	22.2753	83	18	122	78	100.671	97.9499	66.7695	89.9461	67.9487	75.7911	123.352	4.26	4.98	163	138	2.2	1.67	0.26	0.11	0.02	10.4	72.5	14	26	98	374	71	5.17	6	1.02	57.3971	79.4657	68.4314
2	1	1	19	3	173	64.8	21.6512	68	20	118	76	132.88	104.398	86.9383	70.6306	67.0588	67.3046	64.2857	4.46	4.69	138	192	2.86	1.27	0.25	0.05	0.03	19.5	68.8	24	23	95	307	59	3.73	7.5	1.02	57.3971	79.4657	68.4314
2	1	1	20	3	170	69	23.8754	87	16	126	80	90.0463	87.8282	86.5672	91.1927	93.7873	90.2597	74.9296	6.18	5.29	157	205	3.54	2.22	0.36	0.04	0.02	8	72.7	45	24	92	382	82	4.64	7.5	1.02	72.6714	80.7429	76.7071
2	1	1	19	3	173	65	21.7181	60	12	124	80	97.9499	93.7063	83.4555	98.0036	91.9811	96.3141	96.9444	5.39	4.82	157	156	3.03	1.85	0.33	0.15	0.03	11	72	12	15	98	337	78	4.84	6	1.025	72.6714	80.7429	76.7071
2	1	1	21	3	182	69	20.8308	77	18	112	70	122.707	106.402		91.4286	81.0502	88.4555	78.022	4.71	4.47	136	237	2.54	1.73	0.29	0.1	0.05	7.8	69.9	10	16	110	353	78	1.08	6	1.03	42.0886	89.1057	65.5971
2	1	1	20	3	165	65.5	24.0588	74		110	70	101.199	90.7035	78.9416	72.2642	74.541	68.8333	62.5	0.14	4.07	125	178	3.17	0.59	0.31	0.06	0.01	4.1	69.6	10	15	63	352	85	5.67	6	1.025	59.6971	78.0886	68.8929
2	2	1	19	3	158	49.9	19.9888	68	14	100	70	111.218	102.229	99.0698	106.938	105.132	111.801	76.1745	4.37	3.86	119	311	2.35	1.43	0.5	0.08	0.02	9.1	68.8	7	15	68	269	56	3.15	6.5	1.015	61.9371	84.2943	73.1157
2	2	1	20	3	160	48.9	19.1016	68	16	104	68	95.2532	85.2665	103.522	74.3468	96.5517	70.082	56.3333	5.82	4.31	137	86	2.79	2.37	0.31	0.3	0.05	7.1	73	11	16	59	247	50	4.66	6	1.025	61.9371	84.2943	73.1157
2	2	1	20	3	160	46.4	18.125	71	18	106	72	99.0506	88.0878	97.856	94.0618	104.926	89.1393	75.3333	5.3	4.2	125	211	3.32	1.59	0.32	0.04	0.03	10.3	69.6	9	16	70	290	47	3.6	6	1.025	61.9371	84.2943	73.1157
2	2	1	21	3	160	50.6	19.7656	89	16	108	84	93.6508	75.7098	90.4762	52.7578	75.453	46.3918	42.2297	5.58	4.08	122	258	3.68	1.5	0.35	0.02	0.03	11.7	71.5	7	14	74	254	59	4.52	6	1.015	59.89	99.4943	79.6921
2	2	1	22	3	160	55.2	21.5625	59	18	110	64	110.224	97.7707	119.106	97.5845	122.314	98.3437	62.116	4.68	4.02	122	195	2.77	1.74	0.13	0.03	0.01	7.9	68.1	12	18	67	343	49	3.59	6	1.02	52.55	73.4457	62.9979
2	2	1	21	3	158	48.4	19.3879	64	14	106	80	107.074	98.0707	112.888	103.623	114.452	106.667	65.9864	5.08	4.38	137	151	3.2	1.52	0.28	0.13	0.05	6.4	65.9	22	19	58	285	55	4.71	6	1.025	52.55	73.4457	62.9979
2	2	1	21	3	155	42.7	17.7732	76	18	98	68	101.639	93.1818	93.5229	99.2665	99.4949	95.9831	83.9041	4.37	4.58	139	213	2.16	1.88	0.21	0.1	0.02	11.4	72.4	13	19	62	214	61	4.96	6	1.03	49.4443	81.7971	65.6207
2	2	1	21	3	163	54.9	20.6632	68	14	116	70	128.571	114.985	110.407	98.8263	101.459	92.9293	79.8013	6.23	4.92	145	270	3.54	1.79	0.55	0.32	0.03	17.2	72.3	8	15	96	290	62	4.17	6	1.025	52.55	73.4457	62.9979
2	2	1	20	3	165	55	20.202	58	10	104	70	97.546	88.2883	94.9329	104.884	101.445	98.6	85.8553	6.12	4.33	130	227	3.21	2.48	0.3	0.07	0.06	16.2	78	18	20	72	352	65	5.26			56.7586	77.5071	67.1329
2	2	1	20	3	150	42	18.6667	77	14	112	74	103.716	96.587	101.459	82.6733	107.045	78.4017	62.069	4.23	4.03	129	220	2.56	1.37	0.22	0.06	0.02	12.6	69	13	14	55	211	42	3.39	6.5	1.015	56.7586	77.5071	67.1329
2	2	1	20	3	160	57	22.2656	79	16	108	78	113.226	103.859	92.6791	95.9135	97.8369	89.7917	74.0741	5.77	4.33	136	290	3.96	1.52	0.24	0.03	0.02	8.1	70.8	10	17	81	262	52	4.55			56.7586	77.5071	67.1329
1	1	1	19	3	170	59	20.4152	79	14	128	68	102.535	85.6481	79.3617	65.2095	85.4589	63.1664	53.0556	5.97	5.09	158	273	3.19	2.04	0.39	0.31	0.04	10.2	71.1	41	26	91	394	73	5.31	6	1.025	59.7129	82.1414	70.9271
1	1	1	20	3	164	54	20.0773	79	16	104	74	91.3462	89.9497	93.031	76.7355	90.4412	70.5491	73.487	6.73	5.21	162	272	4.01	2.17	0.34	0.18	0.3	9.9	74.9	16	19	97	420	79	5.61	6	1.025	59.6971	78.0886	68.8929
1	1	1	20	3	172.5	71.6	24.0622	63	21	126	84	114.22	104.245		92.844		88.0452	71.831	6.62	4.98	155	162	3.65	2.49	0.41	0.05	0.02	2.5	68.9	25	26	73	320	74	5.3	6	1.025	59.6971	78.0886	68.8929
1	1	1	19	3	176	66.5	21.4682	63	12	130	74	123.49	111.389	100.309	101.257	100.932	95.5696	85.1648	4.34	4.46	151	204	2.33	1.57	0.31	0.08	0.05	4.8	71.4	10	18	75	331	64	3.21	6	1.025	57.3971	79.4657	68.4314
1	1	1	19	3	173	53	17.7086	71	12	128	78	112.472	106.481	82.3406	97.8378	84.5882	95.6938	95.8791	5.69	4.76	157	182	3.67	1.58	0.36	0.06	0.02	5.9	69.2	12	21	90	323	64	3.62	6.5	1.02	57.3971	79.4657	68.4314
1	1	1	22	3	169.5	68.9	23.9817	68	22	114	72	130.211	115.366	103.763	85.6075	102.888	77.9967		5.13	4.8	156	222	2.68	2.15	0.22	0.06	0.02	17.3	68.1	10	16	66	345	84	5.36	6	1.02	53.0986	71.98	62.5393
1	1	1	21	3	172	64.2	21.7009	68	18	120	78	105.977	99.763	83.1045	89.1544	82.6603	94.1748	79.3785	6.82	5.25	151	261	4.57	1.68	0.4	0.1	0.06	9.7	73.5	47	26	69	375	74	5.07	6	1.025	53.0986	71.98	62.5393
1	1	1	22	3	177	64.1	20.4603	67	16	104	78	81.7978	78.8991	80.6783	87.8182	86.9464	86.465	75.3501	5.44	4.86	152	229	2.77	2.07	0.44	0.13	0.03	13.9	69.3	47	24	103	309	60	3.95	5.5	1.025	53.0986	71.98	62.5393
1	1	1	21	3	172	82.4	27.8529	99	16	140	90	97.931	93.3649		124.448		132.201	88.4181	7.07	5.58	165	268	4.94	1.7	0.34	0.06	0.03	4.2	78.9	42	28	106	458	68	5.66	6.5	1.02	45.9843	74.1714	60.0779
1	1	1	21	3	165	61.8	22.6997	70	14	116	70	93.253	85.3165	75.6906	73.5238	83.5583	78.727	56.7647	6.01	5.14	159	213	3.75	1.79	0.34	0.09	0.04	7.4	73.1	23	28	66	287	74	5.39	6	1.02	42.0886	89.1057	65.5971
1	2	1	19	3	169	60	21.0077	63	18	110	70	112.5	109.249	112.627	113.927	101.258	94.1406	139.159	4.5	3.83	118	196	2.53	1.61	0.21	0.13	0.02	6.7	71.9	11	19	61	222	59	3.56	6.5	1.01	61.9371	84.2943	73.1157
1	2	1	21	3	159	48	18.9866	70	18	110	70	133.227	114.013	92.4266	91.1058	98.3471	86.9565	71.5254	7.67	4.26	127	346	5.28	1.98	0.3	0.07	0.04	8.4	68.4	24	17	84	150	41	3.7	7.5	1.02	61.9371	84.2943	73.1157
1	2	1	20	3	158	47.5	19.0274	68	22	120	78	90.0322	86.1736	106.056	129.71	112.957	119.375	128.912	5.81	5.45	119	215	0.38	1.64	0.28	0.05	0.05	21.3	74.9	8	15	74	306	51	4.22	6	1.025	61.9371	84.2943	73.1157
1	2	1	21	3	155	51	21.2279	64	24	112	78	125.902	111.221	92.2591	98.2885	97.3064	90.9091	72.2603	8.26	4.69	142	231	5.76	1.96	0.44	0.08	0.02	5	71.1	7	15	68	231	57	7.7	6	1.03	49.4443	81.7971	65.6207
1	2	1	21	3	160	55	21.4844	65	20	112	70	113.016	95.8991	82.7957	79.1367	81.8781		57.7703	6.73	4.1	130	232	4.41	1.78	0.4	0.11	0.03	8.7	76.9	9	14	71	251	56	4.08	6	1.03	49.4443	81.7971	65.6207
1	2	1	21	3	158	50.4	20.1891	65	16	104	60	92.283	89.7106	111.491	119.565	108.638	110.417	119.048	6.37	4.53	139	228	3.96	1.9	0.38	0.11	0.02	9.2	72.5	9	15	67	273	53	4.11	6	1.03	49.4443	81.7971	65.6207
1	2	1	20	3	161	51.2	19.7523	67	16	104	74	127.359	117.081	124.39	115.839	116.993	108.163	92.0266	5.75	4.85	131	278	3.37	1.94	0.35	0.07	0.02	15.8	68.7	21	17	58	259	71	5.79	6	1.03	52.55	73.4457	62.9979
1	2	1	22	3	167	48.6	17.4262	78	22	110	74	117.431	114.458	98.9614	118.075	95.9936	104.6	122.408	3.47	3.9	125	197	1.91	1.26	0.17	0.09	0.04	9.8	72.3	10	14	78	269	60	5.11	6.1	1.025	52.55	73.4457	62.9979
1	2	1	20	3	160	55	21.4844	86	18	104	78	108.544	87.4608	91.8836	76.247	93.1034	81.9672	39.3333	5.66	3.89	130	234	3.78	1.47	0.32	0.07	0.02	10.2	74.3	11	18	82	458	64	5.5	5.5	1.025	56.7586	77.5071	67.1329
1	2	1	20	3	157	48.3	19.5951	66	14	110	80	111.709	102.821	118.224	113.777	126.765	118.238	81	2.7	4.26	134	180	1.26	1.16	0.21	0.05	0.02	15.4	73.1	10	18	60	289	58	5.09			56.7586	77.5071	67.1329
